# Supplementary material for: Identification and Validation of Genetic Variations in Transgenic Chinese Cabbage Plants (Brassica rapa ssp. pekinensis) by Next-Generation Sequencing
Source: Genes (Basel). 2021 Apr 22;12(5):621. doi: 10.3390/genes12050621 (PMC8143544; doi:10.3390/genes12050621)
Supplement: Supplementary file 1 [file genes-12-00621-s001.zip]

Archive with 1 entries (1 files):
- genes-1188767-supplementary.pdf
